# Supplementary material for: Different factors limit early‐ and late‐season windows of opportunity for monarch development
Source: Ecol Evol. 2022 Jul 11;12(7):e9039. doi: 10.1002/ece3.9039 (PMC9273743; doi:10.1002/ece3.9039)
Supplement: Supplementary file 3 — CRediT authorship [file ECE3-12-e9039-s001.xlsx]

name	first.name	last.name	project.role	affiliation	status	Conceptualization	Methodology	Software	Validation	Formal analysis	Investigation	Resources	Data Curation	Writing - Original Draft	Writing - Review & Editing	Visualization	Supervision	Project administration	Funding acquisition
Louie H. Yang	Louie	Yang	Faculty	University of California - Davis	observer	TRUE	TRUE	TRUE	TRUE	TRUE	TRUE	TRUE	TRUE	TRUE	TRUE	TRUE	TRUE	TRUE	TRUE
Karen Swan	Karen	Swan	Coordinator/Facilitator	Center for Land-Based Learning	observer	FALSE	FALSE	FALSE	FALSE	FALSE	TRUE	TRUE	FALSE	FALSE	FALSE	FALSE	TRUE	TRUE	FALSE
Eric Bastin	Eric	Bastin	K-12 Teacher	Davis Senior High School	non-observer	FALSE	FALSE	FALSE	FALSE	FALSE	FALSE	TRUE	FALSE	FALSE	FALSE	FALSE	TRUE	TRUE	FALSE
Jessica Aguilar	Jessica	Aguilar	Post-graduate Researcher	University of California - Davis	observer	FALSE	FALSE	FALSE	FALSE	FALSE	TRUE	FALSE	FALSE	FALSE	FALSE	FALSE	TRUE	TRUE	FALSE
Meredith Cenzer	Meredith	Cenzer	Graduate Student	University of California - Davis	non-observer	FALSE	FALSE	FALSE	FALSE	FALSE	FALSE	FALSE	FALSE	FALSE	FALSE	FALSE	TRUE	FALSE	FALSE
Andrew Codd	Andrew	Codd	Coordinator/Facilitator	Center for Land-Based Learning	non-observer	FALSE	FALSE	FALSE	FALSE	FALSE	TRUE	TRUE	FALSE	FALSE	FALSE	FALSE	TRUE	TRUE	FALSE
Natalie Gonzalez	Natalie	Gonzalez	Undergraduate Student	University of California - Davis	non-observer	FALSE	FALSE	FALSE	FALSE	FALSE	TRUE	FALSE	FALSE	FALSE	FALSE	FALSE	FALSE	FALSE	FALSE
Tracie Hayes	Tracie	Hayes	Graduate Student	University of California - Davis	non-observer	FALSE	FALSE	TRUE	FALSE	FALSE	FALSE	FALSE	FALSE	FALSE	FALSE	FALSE	FALSE	FALSE	FALSE
August Higgins	August	Higgins	Post-graduate Researcher	University of California - Davis	non-observer	FALSE	FALSE	FALSE	FALSE	FALSE	FALSE	FALSE	FALSE	FALSE	FALSE	FALSE	FALSE	TRUE	FALSE
Xang Lor	Xang	Lor	Undergraduate Student	Center for Land-Based Learning	observer	FALSE	FALSE	FALSE	FALSE	FALSE	TRUE	FALSE	FALSE	FALSE	FALSE	FALSE	TRUE	TRUE	FALSE
Chido Macharaga	Chido	Macharaga	Coordinator/Facilitator	Center for Land-Based Learning	non-observer	FALSE	FALSE	FALSE	FALSE	FALSE	FALSE	FALSE	FALSE	FALSE	FALSE	FALSE	TRUE	FALSE	FALSE
Marshall McMunn	Marshall	McMunn	Graduate Student	University of California - Davis	non-observer	FALSE	FALSE	TRUE	FALSE	FALSE	FALSE	FALSE	FALSE	FALSE	TRUE	FALSE	FALSE	FALSE	FALSE
Kenya Oto	Kenya	Oto	Undergraduate Student	University of California - Davis	observer	FALSE	FALSE	FALSE	FALSE	FALSE	TRUE	FALSE	TRUE	FALSE	FALSE	FALSE	TRUE	TRUE	FALSE
Nicholas Winarto	Nicholas	Winarto	Undergraduate Student	University of California - Davis	observer	FALSE	FALSE	FALSE	FALSE	FALSE	TRUE	FALSE	FALSE	FALSE	FALSE	FALSE	TRUE	FALSE	FALSE
Darren Wong	Darren	Wong	Undergraduate Student	University of California - Davis	observer	FALSE	FALSE	FALSE	FALSE	FALSE	TRUE	FALSE	FALSE	FALSE	FALSE	FALSE	TRUE	FALSE	FALSE
Tabatha Yang	Tabatha	Yang	Coordinator/Facilitator	University of California - Davis	non-observer	FALSE	FALSE	FALSE	FALSE	FALSE	FALSE	FALSE	FALSE	FALSE	FALSE	FALSE	FALSE	TRUE	FALSE
Numan Afridi	Numan	Afridi	High School Student	Center for Land-Based Learning	observer	FALSE	FALSE	FALSE	FALSE	FALSE	TRUE	FALSE	FALSE	FALSE	FALSE	FALSE	FALSE	FALSE	FALSE
Sarah Aguilar	Sarah	Aguilar	High School Student	University of California - Davis	observer	FALSE	FALSE	FALSE	FALSE	FALSE	TRUE	FALSE	FALSE	FALSE	FALSE	FALSE	FALSE	FALSE	FALSE
Amelia Allison	Amelia	Allison	High School Student	Davis Senior High School	observer	FALSE	FALSE	FALSE	FALSE	FALSE	TRUE	FALSE	FALSE	FALSE	FALSE	FALSE	FALSE	FALSE	FALSE
Arden Ambrose-Winters	Arden	Ambrose-Winters	High School Student	Davis Senior High School	observer	FALSE	FALSE	FALSE	FALSE	FALSE	TRUE	FALSE	FALSE	FALSE	FALSE	FALSE	FALSE	FALSE	FALSE
Edwin Amescua	Edwin	Amescua	High School Student	Center for Land-Based Learning	observer	FALSE	FALSE	FALSE	FALSE	FALSE	TRUE	FALSE	FALSE	FALSE	FALSE	FALSE	FALSE	FALSE	FALSE
Mattias Apse	Mattias	Apse	High School Student	Center for Land-Based Learning	observer	FALSE	FALSE	FALSE	FALSE	FALSE	TRUE	FALSE	FALSE	FALSE	FALSE	FALSE	FALSE	FALSE	FALSE
Nancy Avoce	Nancy	Avoce	High School Student	Davis Senior High School	observer	FALSE	FALSE	FALSE	FALSE	FALSE	TRUE	FALSE	FALSE	FALSE	FALSE	FALSE	FALSE	FALSE	FALSE
Kirstin Bastin	Kirstin	Bastin	High School Student	Davis Senior High School	observer	FALSE	FALSE	FALSE	FALSE	FALSE	TRUE	FALSE	FALSE	FALSE	FALSE	FALSE	FALSE	FALSE	FALSE
Emily Bolander	Emily	Bolander	High School Student	Davis Senior High School	observer	FALSE	FALSE	FALSE	FALSE	FALSE	TRUE	FALSE	FALSE	FALSE	FALSE	FALSE	FALSE	FALSE	FALSE
Jessica Burroughs	Jessica	Burroughs	High School Student	Center for Land-Based Learning	observer	FALSE	FALSE	FALSE	FALSE	FALSE	TRUE	FALSE	FALSE	FALSE	FALSE	FALSE	FALSE	FALSE	FALSE
Cristian Cabrera	Cristian	Cabrera	High School Student	Center for Land-Based Learning	observer	FALSE	FALSE	FALSE	FALSE	FALSE	TRUE	FALSE	FALSE	FALSE	FALSE	FALSE	FALSE	FALSE	FALSE
Madeline Candy	Madeline	Candy	High School Student	Center for Land-Based Learning	observer	FALSE	FALSE	FALSE	FALSE	FALSE	TRUE	FALSE	FALSE	FALSE	FALSE	FALSE	FALSE	FALSE	FALSE
Ariana Cavett	Ariana	Cavett	High School Student	Center for Land-Based Learning	observer	FALSE	FALSE	FALSE	FALSE	FALSE	TRUE	FALSE	FALSE	FALSE	FALSE	FALSE	FALSE	FALSE	FALSE
Melina Cavett	Melina	Cavett	High School Student	Center for Land-Based Learning	observer	FALSE	FALSE	FALSE	FALSE	FALSE	TRUE	FALSE	FALSE	FALSE	FALSE	FALSE	FALSE	FALSE	FALSE
Lemuel Chang	Lemuel	Chang	High School Student	Davis Senior High School	observer	FALSE	FALSE	FALSE	FALSE	FALSE	TRUE	FALSE	FALSE	FALSE	FALSE	FALSE	FALSE	FALSE	FALSE
Miles Claret	Miles	Claret	Undergraduate Student	University of California - Davis	observer	FALSE	FALSE	FALSE	FALSE	FALSE	TRUE	FALSE	FALSE	FALSE	FALSE	FALSE	FALSE	FALSE	FALSE
Delaney Coleman	Delaney	Coleman	High School Student	Davis Senior High School	observer	FALSE	FALSE	FALSE	FALSE	FALSE	TRUE	FALSE	FALSE	FALSE	FALSE	FALSE	FALSE	FALSE	FALSE
Jacob Concha	Jacob	Concha	High School Student	Center for Land-Based Learning	observer	FALSE	FALSE	FALSE	FALSE	FALSE	TRUE	FALSE	FALSE	FALSE	FALSE	FALSE	FALSE	FALSE	FALSE
Paxson Danzer	Paxson	Danzer	High School Student	Davis Senior High School	observer	FALSE	FALSE	FALSE	FALSE	FALSE	TRUE	FALSE	FALSE	FALSE	FALSE	FALSE	FALSE	FALSE	FALSE
Joe DaRosa	Joe	DaRosa	Undergraduate Student	University of California - Davis	observer	FALSE	FALSE	FALSE	FALSE	FALSE	TRUE	FALSE	FALSE	FALSE	FALSE	FALSE	FALSE	FALSE	FALSE
Audrey Dufresne	Audrey	Dufresne	High School Student	Davis Senior High School	observer	FALSE	FALSE	FALSE	FALSE	FALSE	TRUE	FALSE	FALSE	FALSE	FALSE	FALSE	FALSE	FALSE	FALSE
Claire Duisenberg	Claire	Duisenberg	High School Student	Davis Senior High School	observer	FALSE	FALSE	FALSE	FALSE	FALSE	TRUE	FALSE	FALSE	FALSE	FALSE	FALSE	FALSE	FALSE	FALSE
Allyson Earl	Allyson	Earl	Undergraduate Student	University of California - Davis	observer	FALSE	FALSE	FALSE	FALSE	FALSE	TRUE	FALSE	FALSE	FALSE	FALSE	FALSE	FALSE	FALSE	FALSE
Emily Eckey	Emily	Eckey	High School Student	Davis Senior High School	observer	FALSE	FALSE	FALSE	FALSE	FALSE	TRUE	FALSE	FALSE	FALSE	FALSE	FALSE	FALSE	FALSE	FALSE
Maddie English	Maddie	English	High School Student	Davis Senior High School	observer	FALSE	FALSE	FALSE	FALSE	FALSE	TRUE	FALSE	FALSE	FALSE	FALSE	FALSE	FALSE	FALSE	FALSE
Alexander Espejo	Alexander	Espejo	High School Student	Center for Land-Based Learning	observer	FALSE	FALSE	FALSE	FALSE	FALSE	TRUE	FALSE	FALSE	FALSE	FALSE	FALSE	FALSE	FALSE	FALSE
Erika Faith	Erika	Faith	High School Student	Davis Senior High School	observer	FALSE	FALSE	FALSE	FALSE	FALSE	TRUE	FALSE	FALSE	FALSE	FALSE	FALSE	FALSE	FALSE	FALSE
Amy Fang	Amy	Fang	High School Student	Davis Senior High School	observer	FALSE	FALSE	FALSE	FALSE	FALSE	TRUE	FALSE	FALSE	FALSE	FALSE	FALSE	FALSE	FALSE	FALSE
Alejandro Gamez	Alejandro	Gamez	High School Student	Center for Land-Based Learning	observer	FALSE	FALSE	FALSE	FALSE	FALSE	TRUE	FALSE	FALSE	FALSE	FALSE	FALSE	FALSE	FALSE	FALSE
Jackelin Garcini	Jackelin	Garcini	High School Student	Center for Land-Based Learning	observer	FALSE	FALSE	FALSE	FALSE	FALSE	TRUE	FALSE	FALSE	FALSE	FALSE	FALSE	FALSE	FALSE	FALSE
Julie Garcini	Julie	Garcini	High School Student	Center for Land-Based Learning	observer	FALSE	FALSE	FALSE	FALSE	FALSE	TRUE	FALSE	FALSE	FALSE	FALSE	FALSE	FALSE	FALSE	FALSE
Giancarlo Gilbert-Igelsrud	Giancarlo	Gilbert-Igelsrud	High School Student	Davis Senior High School	observer	FALSE	FALSE	FALSE	FALSE	FALSE	TRUE	FALSE	FALSE	FALSE	FALSE	FALSE	FALSE	FALSE	FALSE
Kelly Goedde-Matthews	Kelly	Goedde-Matthews	High School Student	Davis Senior High School	observer	FALSE	FALSE	FALSE	FALSE	FALSE	TRUE	FALSE	FALSE	FALSE	FALSE	FALSE	FALSE	FALSE	FALSE
Sarah Grahn	Sarah	Grahn	High School Student	Davis Senior High School	observer	FALSE	FALSE	FALSE	FALSE	FALSE	TRUE	FALSE	FALSE	FALSE	FALSE	FALSE	FALSE	FALSE	FALSE
Paloma Guerra	Paloma	Guerra	High School Student	Center for Land-Based Learning	observer	FALSE	FALSE	FALSE	FALSE	FALSE	TRUE	FALSE	FALSE	FALSE	FALSE	FALSE	FALSE	FALSE	FALSE
Vanessa Guerra	Vanessa	Guerra	High School Student	Center for Land-Based Learning	observer	FALSE	FALSE	FALSE	FALSE	FALSE	TRUE	FALSE	FALSE	FALSE	FALSE	FALSE	FALSE	FALSE	FALSE
Madison Hagedorn	Madison	Hagedorn	High School Student	Davis Senior High School	observer	FALSE	FALSE	FALSE	FALSE	FALSE	TRUE	FALSE	FALSE	FALSE	FALSE	FALSE	FALSE	FALSE	FALSE
Katie Hall	Katie	Hall	High School Student	Davis Senior High School	observer	FALSE	FALSE	FALSE	FALSE	FALSE	TRUE	FALSE	FALSE	FALSE	FALSE	FALSE	FALSE	FALSE	FALSE
Griffin Hall	Griffin	Hall	Undergraduate Student	University of California - Davis	non-observer	FALSE	FALSE	FALSE	FALSE	FALSE	TRUE	FALSE	FALSE	FALSE	FALSE	FALSE	TRUE	FALSE	FALSE
Jake Hammond	Jake	Hammond	High School Student	Davis Senior High School	observer	FALSE	FALSE	FALSE	FALSE	FALSE	TRUE	FALSE	FALSE	FALSE	FALSE	FALSE	FALSE	FALSE	FALSE
Cody Hargadon	Cody	Hargadon	High School Student	Davis Senior High School	observer	FALSE	FALSE	FALSE	FALSE	FALSE	TRUE	FALSE	FALSE	FALSE	FALSE	FALSE	FALSE	FALSE	FALSE
Victoria Henley	Victoria	Henley	High School Student	Davis Senior High School	observer	FALSE	FALSE	FALSE	FALSE	FALSE	TRUE	FALSE	FALSE	FALSE	FALSE	FALSE	FALSE	FALSE	FALSE
Sarah Hinesley	Sarah	Hinesley	High School Student	Davis Senior High School	observer	FALSE	FALSE	FALSE	FALSE	FALSE	TRUE	FALSE	FALSE	FALSE	FALSE	FALSE	FALSE	FALSE	FALSE
Celeste Jacobs	Celeste	Jacobs	High School Student	Davis Senior High School	observer	FALSE	FALSE	FALSE	FALSE	FALSE	TRUE	FALSE	FALSE	FALSE	FALSE	FALSE	FALSE	FALSE	FALSE
Camille Johnson	Camille	Johnson	High School Student	Davis Senior High School	observer	FALSE	FALSE	FALSE	FALSE	FALSE	TRUE	FALSE	FALSE	FALSE	FALSE	FALSE	FALSE	FALSE	FALSE
Tattiana Johnson	Tattiana	Johnson	High School Student	Center for Land-Based Learning	observer	FALSE	FALSE	FALSE	FALSE	FALSE	TRUE	FALSE	FALSE	FALSE	FALSE	FALSE	FALSE	FALSE	FALSE
Zachary Johnson	Zachary	Johnson	High School Student	Davis Senior High School	observer	FALSE	FALSE	FALSE	FALSE	FALSE	TRUE	FALSE	FALSE	FALSE	FALSE	FALSE	FALSE	FALSE	FALSE
Emma Juchau	Emma	Juchau	High School Student	Center for Land-Based Learning	observer	FALSE	FALSE	FALSE	FALSE	FALSE	TRUE	FALSE	FALSE	FALSE	FALSE	FALSE	FALSE	FALSE	FALSE
Celeste Kaplan	Celeste	Kaplan	High School Student	Davis Senior High School	observer	FALSE	FALSE	FALSE	FALSE	FALSE	TRUE	FALSE	FALSE	FALSE	FALSE	FALSE	FALSE	FALSE	FALSE
Andrew Katznelson	Andrew	Katznelson	Undergraduate Student	University of California - Davis	non-observer	FALSE	FALSE	FALSE	FALSE	FALSE	FALSE	FALSE	FALSE	FALSE	FALSE	FALSE	TRUE	FALSE	FALSE
Ronja Keeley	Ronja	Keeley	High School Student	Davis Senior High School	observer	FALSE	FALSE	FALSE	FALSE	FALSE	TRUE	FALSE	FALSE	FALSE	FALSE	FALSE	FALSE	FALSE	FALSE
Tatum Kubik	Tatum	Kubik	High School Student	Davis Senior High School	observer	FALSE	FALSE	FALSE	FALSE	FALSE	TRUE	FALSE	FALSE	FALSE	FALSE	FALSE	FALSE	FALSE	FALSE
Theodore Lam	Theodore	Lam	High School Student	Davis Senior High School	observer	FALSE	FALSE	FALSE	FALSE	FALSE	TRUE	FALSE	FALSE	FALSE	FALSE	FALSE	FALSE	FALSE	FALSE
Chalinee Lansing	Chalinee	Lansing	High School Student	Center for Land-Based Learning	observer	FALSE	FALSE	FALSE	FALSE	FALSE	TRUE	FALSE	FALSE	FALSE	FALSE	FALSE	FALSE	FALSE	FALSE
Andrea Lara	Andrea	Lara	High School Student	Center for Land-Based Learning	observer	FALSE	FALSE	FALSE	FALSE	FALSE	TRUE	FALSE	FALSE	FALSE	FALSE	FALSE	FALSE	FALSE	FALSE
Vivian Le	Vivian	Le	Undergraduate Student	University of California - Davis	non-observer	FALSE	FALSE	FALSE	FALSE	FALSE	FALSE	FALSE	FALSE	FALSE	FALSE	FALSE	TRUE	FALSE	FALSE
Breana Lee	Breana	Lee	High School Student	Davis Senior High School	observer	FALSE	FALSE	FALSE	FALSE	FALSE	TRUE	FALSE	FALSE	FALSE	FALSE	FALSE	FALSE	FALSE	FALSE
Kyra Lee	Kyra	Lee	High School Student	Davis Senior High School	observer	FALSE	FALSE	FALSE	FALSE	FALSE	TRUE	FALSE	FALSE	FALSE	FALSE	FALSE	FALSE	FALSE	FALSE
Maddy Lemmo	Maddy	Lemmo	High School Student	Davis Senior High School	observer	FALSE	FALSE	FALSE	FALSE	FALSE	TRUE	FALSE	FALSE	FALSE	FALSE	FALSE	FALSE	FALSE	FALSE
Scott Lucio	Scott	Lucio	High School Student	Davis Senior High School	observer	FALSE	FALSE	FALSE	FALSE	FALSE	TRUE	FALSE	FALSE	FALSE	FALSE	FALSE	FALSE	FALSE	FALSE
Angela Luo	Angela	Luo	High School Student	Davis Senior High School	observer	FALSE	FALSE	FALSE	FALSE	FALSE	TRUE	FALSE	FALSE	FALSE	FALSE	FALSE	FALSE	FALSE	FALSE
Salman Malakzay	Salman	Malakzay	High School Student	Center for Land-Based Learning	observer	FALSE	FALSE	FALSE	FALSE	FALSE	TRUE	FALSE	FALSE	FALSE	FALSE	FALSE	FALSE	FALSE	FALSE
Luke Mangney	Luke	Mangney	High School Student	Davis Senior High School	observer	FALSE	FALSE	FALSE	FALSE	FALSE	TRUE	FALSE	FALSE	FALSE	FALSE	FALSE	FALSE	FALSE	FALSE
Joseph Martin	Joseph	Martin	Undergraduate Student	Center for Land-Based Learning	observer	FALSE	FALSE	FALSE	FALSE	FALSE	TRUE	FALSE	FALSE	FALSE	FALSE	FALSE	FALSE	FALSE	FALSE
Wade Matern	Wade	Matern	High School Student	Davis Senior High School	observer	FALSE	FALSE	FALSE	FALSE	FALSE	TRUE	FALSE	FALSE	FALSE	FALSE	FALSE	FALSE	FALSE	FALSE
Byron McConnell	Byron	McConnell	High School Student	Davis Senior High School	observer	FALSE	FALSE	FALSE	FALSE	FALSE	TRUE	FALSE	FALSE	FALSE	FALSE	FALSE	FALSE	FALSE	FALSE
Maya McHale	Maya	McHale	High School Student	Davis Senior High School	observer	FALSE	FALSE	FALSE	FALSE	FALSE	TRUE	FALSE	FALSE	FALSE	FALSE	FALSE	FALSE	FALSE	FALSE
Giulia McIsaac	Giulia	McIsaac	High School Student	Davis Senior High School	observer	FALSE	FALSE	FALSE	FALSE	FALSE	TRUE	FALSE	FALSE	FALSE	FALSE	FALSE	FALSE	FALSE	FALSE
Carolanne McLennan	Carolanne	McLennan	High School Student	Davis Senior High School	observer	FALSE	FALSE	FALSE	FALSE	FALSE	TRUE	FALSE	FALSE	FALSE	FALSE	FALSE	FALSE	FALSE	FALSE
Stephanie Milbrodt	Stephanie	Milbrodt	High School Student	Davis Senior High School	observer	FALSE	FALSE	FALSE	FALSE	FALSE	TRUE	FALSE	FALSE	FALSE	FALSE	FALSE	FALSE	FALSE	FALSE
Mohammed Mohammed	Mohammed	Mohammed	High School Student	Center for Land-Based Learning	observer	FALSE	FALSE	FALSE	FALSE	FALSE	TRUE	FALSE	FALSE	FALSE	FALSE	FALSE	FALSE	FALSE	FALSE
Morgan Mooney-McCarthy	Morgan	Mooney-McCarthy	High School Student	Davis Senior High School	observer	FALSE	FALSE	FALSE	FALSE	FALSE	TRUE	FALSE	FALSE	FALSE	FALSE	FALSE	FALSE	FALSE	FALSE
Laura Morgan	Laura	Morgan	Undergraduate Student	University of California - Davis	non-observer	FALSE	FALSE	FALSE	FALSE	FALSE	FALSE	FALSE	FALSE	FALSE	FALSE	FALSE	TRUE	FALSE	FALSE
Clare Mullin	Clare	Mullin	High School Student	Davis Senior High School	observer	FALSE	FALSE	FALSE	FALSE	FALSE	TRUE	FALSE	FALSE	FALSE	FALSE	FALSE	FALSE	FALSE	FALSE
Sarah Needles	Sarah	Needles	High School Student	Davis Senior High School	observer	FALSE	FALSE	FALSE	FALSE	FALSE	TRUE	FALSE	FALSE	FALSE	FALSE	FALSE	FALSE	FALSE	FALSE
Kayla Nunes	Kayla	Nunes	High School Student	Davis Senior High School	observer	FALSE	FALSE	FALSE	FALSE	FALSE	TRUE	FALSE	FALSE	FALSE	FALSE	FALSE	FALSE	FALSE	FALSE
Fiona O'Keeffe	Fiona	O'Keeffe	High School Student	Davis Senior High School	observer	FALSE	FALSE	FALSE	FALSE	FALSE	TRUE	FALSE	FALSE	FALSE	FALSE	FALSE	FALSE	FALSE	FALSE
Olivia O'Keeffe	Olivia	O'Keeffe	High School Student	Davis Senior High School	observer	FALSE	FALSE	FALSE	FALSE	FALSE	TRUE	FALSE	FALSE	FALSE	FALSE	FALSE	FALSE	FALSE	FALSE
Geoffrey Osgood	Geoffrey	Osgood	Undergraduate Student	University of California - Davis	observer	FALSE	FALSE	FALSE	FALSE	FALSE	TRUE	FALSE	FALSE	FALSE	FALSE	FALSE	TRUE	FALSE	FALSE
Jessica Padilla	Jessica	Padilla	High School Student	Center for Land-Based Learning	observer	FALSE	FALSE	FALSE	FALSE	FALSE	TRUE	FALSE	FALSE	FALSE	FALSE	FALSE	FALSE	FALSE	FALSE
Sabina Padilla	Sabina	Padilla	High School Student	Davis Senior High School	observer	FALSE	FALSE	FALSE	FALSE	FALSE	TRUE	FALSE	FALSE	FALSE	FALSE	FALSE	FALSE	FALSE	FALSE
Isabella Palacio	Isabella	Palacio	High School Student	Davis Senior High School	observer	FALSE	FALSE	FALSE	FALSE	FALSE	TRUE	FALSE	FALSE	FALSE	FALSE	FALSE	FALSE	FALSE	FALSE
Verio Panelli	Verio	Panelli	High School Student	Center for Land-Based Learning	observer	FALSE	FALSE	FALSE	FALSE	FALSE	TRUE	FALSE	FALSE	FALSE	FALSE	FALSE	FALSE	FALSE	FALSE
Kendal Paulson	Kendal	Paulson	High School Student	Davis Senior High School	observer	FALSE	FALSE	FALSE	FALSE	FALSE	TRUE	FALSE	FALSE	FALSE	FALSE	FALSE	FALSE	FALSE	FALSE
Jace Pearson	Jace	Pearson	High School Student	Center for Land-Based Learning	observer	FALSE	FALSE	FALSE	FALSE	FALSE	TRUE	FALSE	FALSE	FALSE	FALSE	FALSE	FALSE	FALSE	FALSE
Tate Perez	Tate	Perez	High School Student	Davis Senior High School	observer	FALSE	FALSE	FALSE	FALSE	FALSE	TRUE	FALSE	FALSE	FALSE	FALSE	FALSE	FALSE	FALSE	FALSE
Brenda Phrakonekham	Brenda	Phrakonekham	Undergraduate Student	Center for Land-Based Learning	observer	FALSE	FALSE	FALSE	FALSE	FALSE	TRUE	FALSE	FALSE	FALSE	FALSE	FALSE	FALSE	FALSE	FALSE
Iason Pitsillides	Iason	Pitsillides	High School Student	Davis Senior High School	observer	FALSE	FALSE	FALSE	FALSE	FALSE	TRUE	FALSE	FALSE	FALSE	FALSE	FALSE	FALSE	FALSE	FALSE
Alex Preisler	Alex	Preisler	High School Student	Davis Senior High School	observer	FALSE	FALSE	FALSE	FALSE	FALSE	TRUE	FALSE	FALSE	FALSE	FALSE	FALSE	FALSE	FALSE	FALSE
Nicholas Preisler	Nicholas	Preisler	High School Student	Davis Senior High School	observer	FALSE	FALSE	FALSE	FALSE	FALSE	TRUE	FALSE	FALSE	FALSE	FALSE	FALSE	FALSE	FALSE	FALSE
Hailey Ramirez	Hailey	Ramirez	High School Student	Center for Land-Based Learning	observer	FALSE	FALSE	FALSE	FALSE	FALSE	TRUE	FALSE	FALSE	FALSE	FALSE	FALSE	FALSE	FALSE	FALSE
Sylvan Ransom	Sylvan	Ransom	High School Student	Center for Land-Based Learning	observer	FALSE	FALSE	FALSE	FALSE	FALSE	TRUE	FALSE	FALSE	FALSE	FALSE	FALSE	FALSE	FALSE	FALSE
Camille Renaud	Camille	Renaud	High School Student	Davis Senior High School	observer	FALSE	FALSE	FALSE	FALSE	FALSE	TRUE	FALSE	FALSE	FALSE	FALSE	FALSE	FALSE	FALSE	FALSE
Tracy Rocha	Tracy	Rocha	High School Student	Davis Senior High School	observer	FALSE	FALSE	FALSE	FALSE	FALSE	TRUE	FALSE	FALSE	FALSE	FALSE	FALSE	FALSE	FALSE	FALSE
Haley Saris	Haley	Saris	High School Student	Center for Land-Based Learning	observer	FALSE	FALSE	FALSE	FALSE	FALSE	TRUE	FALSE	FALSE	FALSE	FALSE	FALSE	FALSE	FALSE	FALSE
Ryan Schemrich	Ryan	Schemrich	Undergraduate Student	University of California - Davis	observer	FALSE	FALSE	FALSE	FALSE	FALSE	TRUE	FALSE	TRUE	FALSE	FALSE	FALSE	FALSE	FALSE	FALSE
Lyla Schoenig	Lyla	Schoenig	High School Student	Davis Senior High School	observer	FALSE	FALSE	FALSE	FALSE	FALSE	TRUE	FALSE	FALSE	FALSE	FALSE	FALSE	FALSE	FALSE	FALSE
Sophia Sears	Sophia	Sears	High School Student	Davis Senior High School	observer	FALSE	FALSE	FALSE	FALSE	FALSE	TRUE	FALSE	FALSE	FALSE	FALSE	FALSE	FALSE	FALSE	FALSE
Anand Sharma	Anand	Sharma	High School Student	Center for Land-Based Learning	observer	FALSE	FALSE	FALSE	FALSE	FALSE	TRUE	FALSE	FALSE	FALSE	FALSE	FALSE	FALSE	FALSE	FALSE
Jessica Siu	Jessica	Siu	High School Student	Davis Senior High School	observer	FALSE	FALSE	FALSE	FALSE	FALSE	TRUE	FALSE	FALSE	FALSE	FALSE	FALSE	FALSE	FALSE	FALSE
Maddie Spangler	Maddie	Spangler	High School Student	Davis Senior High School	observer	FALSE	FALSE	FALSE	FALSE	FALSE	TRUE	FALSE	FALSE	FALSE	FALSE	FALSE	FALSE	FALSE	FALSE
Shaili Standefer	Shaili	Standefer	High School Student	Davis Senior High School	observer	FALSE	FALSE	FALSE	FALSE	FALSE	TRUE	FALSE	FALSE	FALSE	FALSE	FALSE	FALSE	FALSE	FALSE
Kelly Strickland	Kelly	Strickland	High School Student	Davis Senior High School	observer	FALSE	FALSE	FALSE	FALSE	FALSE	TRUE	FALSE	FALSE	FALSE	FALSE	FALSE	FALSE	FALSE	FALSE
Makaila Stritzel	Makaila	Stritzel	High School Student	Davis Senior High School	observer	FALSE	FALSE	FALSE	FALSE	FALSE	TRUE	FALSE	FALSE	FALSE	FALSE	FALSE	FALSE	FALSE	FALSE
Emily Talbert	Emily	Talbert	High School Student	Davis Senior High School	observer	FALSE	FALSE	FALSE	FALSE	FALSE	TRUE	FALSE	FALSE	FALSE	FALSE	FALSE	FALSE	FALSE	FALSE
Sage Taylor	Sage	Taylor	High School Student	Davis Senior High School	observer	FALSE	FALSE	FALSE	FALSE	FALSE	TRUE	FALSE	FALSE	FALSE	FALSE	FALSE	FALSE	FALSE	FALSE
Emma Thomsen	Emma	Thomsen	High School Student	Davis Senior High School	observer	FALSE	FALSE	FALSE	FALSE	FALSE	TRUE	FALSE	FALSE	FALSE	FALSE	FALSE	FALSE	FALSE	FALSE
Katrina Toups	Katrina	Toups	High School Student	Davis Senior High School	observer	FALSE	FALSE	FALSE	FALSE	FALSE	TRUE	FALSE	FALSE	FALSE	FALSE	FALSE	FALSE	FALSE	FALSE
Kyle Tran	Kyle	Tran	High School Student	Davis Senior High School	observer	FALSE	FALSE	FALSE	FALSE	FALSE	TRUE	FALSE	FALSE	FALSE	FALSE	FALSE	FALSE	FALSE	FALSE
Hong Tran	Hong	Tran	Undergraduate Student	University of California - Davis	non-observer	FALSE	FALSE	FALSE	FALSE	FALSE	FALSE	FALSE	FALSE	FALSE	FALSE	FALSE	TRUE	FALSE	FALSE
Maraia Tuqiri	Maraia	Tuqiri	High School Student	Center for Land-Based Learning	observer	FALSE	FALSE	FALSE	FALSE	FALSE	TRUE	FALSE	FALSE	FALSE	FALSE	FALSE	FALSE	FALSE	FALSE
Sara Valdes	Sara	Valdes	High School Student	Davis Senior High School	observer	FALSE	FALSE	FALSE	FALSE	FALSE	TRUE	FALSE	FALSE	FALSE	FALSE	FALSE	FALSE	FALSE	FALSE
George VanVorhis	George	VanVorhis	High School Student	Davis Senior High School	observer	FALSE	FALSE	FALSE	FALSE	FALSE	TRUE	FALSE	FALSE	FALSE	FALSE	FALSE	FALSE	FALSE	FALSE
Sandy Vue	Sandy	Vue	High School Student	Center for Land-Based Learning	observer	FALSE	FALSE	FALSE	FALSE	FALSE	TRUE	FALSE	FALSE	FALSE	FALSE	FALSE	FALSE	FALSE	FALSE
Shauna Wallace	Shauna	Wallace	High School Student	Davis Senior High School	observer	FALSE	FALSE	FALSE	FALSE	FALSE	TRUE	FALSE	FALSE	FALSE	FALSE	FALSE	FALSE	FALSE	FALSE
Johnna Whipple	Johnna	Whipple	High School Student	Center for Land-Based Learning	observer	FALSE	FALSE	FALSE	FALSE	FALSE	TRUE	FALSE	FALSE	FALSE	FALSE	FALSE	FALSE	FALSE	FALSE
Paja Yang	Paja	Yang	High School Student	Center for Land-Based Learning	observer	FALSE	FALSE	FALSE	FALSE	FALSE	TRUE	FALSE	FALSE	FALSE	FALSE	FALSE	FALSE	FALSE	FALSE
Meg Ye	Meg	Ye	High School Student	Davis Senior High School	observer	FALSE	FALSE	FALSE	FALSE	FALSE	TRUE	FALSE	FALSE	FALSE	FALSE	FALSE	FALSE	FALSE	FALSE
David Yo	David	Yo	High School Student	Davis Senior High School	observer	FALSE	FALSE	FALSE	FALSE	FALSE	TRUE	FALSE	FALSE	FALSE	FALSE	FALSE	FALSE	FALSE	FALSE
Yichao Zeng	Yichao	Zeng	Undergraduate Student	University of California - Davis	observer	FALSE	FALSE	FALSE	FALSE	FALSE	TRUE	FALSE	FALSE	FALSE	FALSE	FALSE	FALSE	FALSE	FALSE
